# Supplementary material for: Plasmodium knowlesi Heat Shock Protein 90s: In Silico Analysis Reveals Unique Druggable Structural Features
Source: Int J Mol Sci. 2025 Dec 15;26(24):12065. doi: 10.3390/ijms262412065 (PMC12732701; doi:10.3390/ijms262412065)
Supplement: Supplementary file 1 [file ijms-26-12065-s001.zip]

Archive with 2 entries (2 files):
- IJMS-4000428 Suppl Coords 24-12-25.zip
- ijms-4000428 supplementary final pdf.pdf
